# Supplementary material for: Age- and Severity-Associated Humoral Immunity Response in COVID-19 Patients: A Cohort Study from Wuhan, China
Source: J Clin Med. 2022 Oct 10;11(19):5974. doi: 10.3390/jcm11195974 (PMC9571343; doi:10.3390/jcm11195974)
Supplement: Supplementary file 1 [file jcm-11-05974-s001.zip]

Archive with 1 entries (1 files):
- jcm-1885654-supplementary.pdf
